# Supplementary material for: Lack of the peroxiredoxin 6 gene causes impaired spatial memory and abnormal synaptic plasticity
Source: Mol Brain. 2021 Apr 19;14:72. doi: 10.1186/s13041-021-00779-6 (PMC8056661; doi:10.1186/s13041-021-00779-6)
Supplement: Supplementary file 2 — Additional file 2: The list of specific primers for genotyping (Table S1). The starting point for each trial during visible platform test (Table S2). The start positions for each day during hidden platform training trials (Table S3). The details of antibodies and vector used in this study (Table S4). And the sample sizes of the animals for each experiment (Table S5). [file 13041_2021_779_MOESM2_ESM.xlsx]

## Sheet: Table S1
Table S1. Primer set for PCR genotyping
Primers	Seqeunce
#366 (reverse)	5′-CTTTGAACAGAACCAGGCAGG-3′
#368 (forward)	5′-CAGGATGGAGCCTCTATGCC-3′
#369 (forward)	5′-TGGCTTCTGAGACGGAAAGAA-3′

## Sheet: Table S2
Table S2. Sequence of start and goal positions for visible platform trial
Visible platform trial
Trial	Start	Goal (platform)
1	SW	NW
2	NW	NW
3	NE	S
4	W	CENTER
5	N	SE
5	W	SW

## Sheet: Table S3
Table S3. The start positions for each day during hidden platform training trials
Acquisition
Day	Trial 1	Trial 2	Trial 3	Trial 4	Trial 5	Trial 6
1	N	E	SE	NW	S	E
2	SE	N	NW	E	N	SE
3	NW	SE	E	N	SE	NW
4	E	NW	N	SE	NW	N
5	N	SE	E	NW	E	SE
6 (Probe)	NE

## Sheet: Table S4
Table S4. Details for antibodies
Resource Type	Specific Reagent or Resource	Source or Reference	Identifiers	Additional Information
Add additional rows as needed for each resource type	Include species and sex when applicable.	Include name of manufacturer, company, repository, individual, or research lab. Include PMID or DOI for references; use “this paper” if new.	Include catalog numbers, stock numbers, database IDs or accession numbers, and/or RRIDs. RRIDs are highly encouraged; search for RRIDs at https://scicrunch.org/resources.	Include any additional information or notes if necessary.
Antibody	rabbit anti-BDNF	Proteintech	Proteintech Cat# 21865-1-AP, RRID:AB_11142677
Antibody	mouse anti-PSD95	Thermo Fisher Scientific	Thermo Fisher Scientific Cat# MA1-045, RRID:AB_325399
Antibody	rabbit anti-p44/42 MAPK (Erk1/2)	Cell Signaling Technology	Cell Signaling Technology Cat# 9102, RRID:AB_330744
Antibody	mouse anti-pAKT1	Abcam	Abcam Cat# ab16947, RRID:AB_443571
Antibody	mouse anti-pCamKII	Santa Cruz Biotechnology	Santa Cruz Biotechnology Cat# sc-454, RRID:AB_627288
Antibody	mouse anti-GFAP	Abcam	Abcam Cat# ab7260, RRID:AB_305808
Antibody	rabbit anti-IL-6	Proteintech	Proteintech Cat# 21865-1-AP, RRID:AB_11142677
Antibody	rabbit anti-TNF𝝰	Cell Signaling Technology	Cell Signaling Technology Cat# 3230, RRID:AB_2128522
Antibody	mouse anti-β-Actin	Sigma-Aldrich	Sigma-Aldrich Cat# A5441, RRID:AB_476744

## Sheet: Table S5
Table S5. The sample sizes of the animals for each experiment
Batch	Experiment	Sample size (n)		Figure number
		Prdx6+/+	Prdx6-/-
1	Morris water maze test	13 mice	14 mice	Fig. 1
	- I/O curve recording	8 slices/ 5 mice	8 slice/ 4 mice	Fig. 4
	- LTP recording	5 mice	4 mice	Fig. 4
	- Western blotting	8 mice	8 mice	Fig. 5 and 7
2	Open field test	8 mice	8 mice	Fig. 2
	Rotarod test	9 mice	9 mice	Fig. 2
	Light/dark transfer test	9 mice	9 mice	Fig. 2
3	LTP recording (Homecaged)	5 mice	5 mice	Fig. 3
	I/O curve recording	8 slices/ 5 mice	8 slice/ 5 mice	Fig. 3
Batch	Experiment	Sample size (n)			Figure number
		Prdx6+/+ (Vehicle)	Prdx6-/- (Vehicle)	Prdx6-/- (U0126)
4	Morris water maze test	11 mice	10 mice	12 mice	Fig. 6
	- Western blotting	5 mice	5 mice	5 mice	Fig. 6
